# Supplementary material for: Preparation of Highly Crystalline Silk Nanofibrils and Their Use in the Improvement of the Mechanical Properties of Silk Films
Source: Int J Mol Sci. 2022 Sep 26;23(19):11344. doi: 10.3390/ijms231911344 (PMC9570172; doi:10.3390/ijms231911344)
Supplement: Supplementary file 1 [file ijms-23-11344-s001.zip]

Archive with 1 entries (1 files):
- ijms-1923227-supplementary.pdf
